# Supplementary material for: Structural Competency: A Faculty Development Workshop Series for Anti-racism in Medical Education
Source: MedEdPORTAL. 2025 Feb 7;21:11492. doi: 10.15766/mep_2374-8265.11492 (PMC11802914; doi:10.15766/mep_2374-8265.11492)
Supplement: Supplementary file 1 — 1 - Introduction to SC.pptx1 - Facilitator Guide.docx1 - SC Rubric Handout.docx1 - Sample SC Learning Goals.docx2 - Resident Reports & Case-Based Presentations.pptx2 - Facilitator Guide.docx2 - Structural Differential Handout.docx2 - Small-Group Handout.docx3 - Demystifying SC.pptx3 - Facilitator Guide.docx3 - SC One-Minute Preceptor Handout.docx3 - SC SNAPPS Handout.docx3 - Role-Play Scenarios.docx4 - SC Hospital-Based Teaching.pptx4 - Facilitator Guide.docx4 - Daily Inpatient Checklist.docx4 - SC Discharge Checklist.docx4 - Small-Group Scenarios.docxPre- and Postsurveys.docx [file mep_2374-8265.11492-s001.zip]

Archive with 20 entries (20 files):
- E. 2 - Resident Reports & Case-Based Presentations.pptx
- F. 2 - Facilitator Guide.docx
- H. 2 - Small-Group Handout.docx
- I. 3 - Demystifying SC.pptx
- J. 3 - Facilitator Guide.docx
- K. 3 - SC One-Minute Preceptor Handout.docx
- L. 3 - SC SNAPPS Handout.docx
- A. 1 - Introduction to SC.pptx
- B. 1 - Facilitator Guide.docx
- C. 1 - SC Rubric Handout.docx
- D. 1 - Sample SC Learning Goals.docx
- P. 4 - Daily Inpatient Checklist.docx
- Q. 4 - SC Discharge Checklist.docx
- R. 4 - Small-Group Scenarios.docx
- N. 4 - SC Hospital-Based Teaching.pptx
- O. 4 - Facilitator Guide.docx
- G. 2 - Structural Differential Handout.docx
- M. 3 - Role-Play Scenarios.docx
- S. Pre- and Postsurveys.docx
- _Educational Summary Report_11492.pdf
